# Supplementary material for: A mosaic mutation in the CLCNKB gene causing Bartter syndrome: A case report
Source: Front Pediatr. 2023 Apr 17;11:1034923. doi: 10.3389/fped.2023.1034923 (PMC10149701; doi:10.3389/fped.2023.1034923)
Supplement: Supplementary file 1 [file Table1.xlsx]

## Sheet: Sheet1
Gene	Transcript ID	OMIM_ID
A2M	NM_000014.5	103950
A2ML1	NM_144670.6	610627
A4GALT	NM_017436.7	607922
AAAS	NM_015665.6	605378
AAGAB	NM_024666.5	614888
AARS1	NM_001605.2	601065
AARS2	NM_020745.4	612035
AASS	NM_005763.4	605113
AATF	NM_012138.4	608463
ABAT	NM_020686.6	137150
ABCA1	NM_005502.4	600046
ABCA12	NM_173076.3	607800
ABCA13	NM_152701.5	607807
ABCA3	NM_001089.3	601615
ABCA4	NM_000350.3	601691
ABCA5	NM_018672.4	612503
ABCA7	NM_019112.4	605414
ABCA8	NM_007168.4	612505
ABCB1	NM_000927.4	171050
ABCB11	NM_003742.4	603201
ABCB4	NM_000443.4	171060
ABCB6	NM_005689.4	605452
ABCB7	NM_004299.6	300135
ABCC11	NM_032583.4	607040
ABCC12	NM_033226.2	607041
ABCC2	NM_000392.5	601107
ABCC3	NM_003786.4	604323
ABCC6	NM_001171.5	603234
ABCC8	NM_000352.5	600509
ABCC9	NM_005691.3	601439
ABCD1	NM_000033.4	300371
ABCD3	NM_002858.4	170995
ABCD4	NM_005050.4	603214
ABCG1	NM_207174.1	603076
ABCG2	NM_004827.3	603756
ABCG5	NM_022436.3	605459
ABCG8	NM_022437.3	605460
ABHD12	NM_001042472.3	613599
ABHD5	NM_016006.6	604780
ABL1	NM_007313.2	189980
ABL2	NM_007314.4	164690
ABO	NM_020469.3	110300
ABRAXAS1	NM_139076.3	611143
ABRAXAS2	NM_032182.4	611144
ACACA	NM_198839.2	200350
ACACB	NM_001093.4	601557
ACAD8	NM_014384.2	604773
ACAD9	NM_014049.5	611103
ACADL	NM_001608.4	609576
ACADM	NM_000016.5	607008
ACADS	NM_000017.4	606885
ACADSB	NM_001609.4	600301
ACADVL	NM_000018.4	609575
ACAN	NM_013227.3	155760
ACAT1	NM_000019.4	607809
ACAT2	NM_005891.3	100678
ACBD5	NM_145698.5	616618
ACBD6	NM_032360.4	616352
ACD	NM_001082486.2	609377
ACE	NM_000789.4	106180
ACER3	NM_001300953.2	617036
ACHE	NM_000665.5	100740
ACKR1	NM_001122951.3	613665
ACMSD	NM_138326.3	608889
ACO2	NM_001098.3	100850
ACOX1	NM_004035.7	609751
ACOX2	NM_003500.4	601641
ACP2	NM_001610.4	171650
ACP4	NM_033068.3	606362
ACP5	NM_001111035.3	171640
ACR	NM_001097.3	102480
ACSF3	NM_174917.5	614245
ACSL4	NM_004458.3	300157
ACSL5	NM_016234.3	605677
ACSL6	NM_015256.4	604443
ACSM3	NM_005622.4	145505
ACSS2	NM_018677.4	605832
ACTA1	NM_001100.4	102610
ACTA2	NM_001613.4	102620
ACTB	NM_001101.5	102630
ACTC1	NM_005159.5	102540
ACTG1	NM_001614.5	102560
ACTG2	NM_001615.4	102545
ACTL6B	NM_016188.5	612458
ACTN1	NM_001130004.1	102575
ACTN2	NM_001103.3	102573
ACTN3	NM_001104.4	102574
ACTN4	NM_004924.6	604638
ACVR1	NM_001105.5	102576
ACVR1B	NM_004302.5	601300
ACVR2B	NM_001106.4	602730
ACVRL1	NM_000020.3	601284
ACY1	NM_000666.3	104620
ADA	NM_000022.4	608958
ADA2	NM_001282225.2	607575
ADAM10	NM_001110.4	602192
ADAM17	NM_003183.6	603639
ADAM22	NM_021723.5	603709
ADAM9	NM_003816.3	602713
ADAMTS1	NM_006988.5	605174
ADAMTS10	NM_030957.4	608990
ADAMTS13	NM_139025.4	604134
ADAMTS17	NM_139057.4	607511
ADAMTS18	NM_199355.4	607512
ADAMTS2	NM_014244.5	604539
ADAMTS3	NM_014243.3	605011
ADAMTS9	NM_182920.2	605421
ADAMTSL2	NM_014694.4	612277
ADAMTSL4	NM_019032.5	610113
ADAR	NM_001111.5	146920
ADAT3	NM_138422.4	615302
ADCY1	NM_021116.4	103072
ADCY10	NM_018417.6	605205
ADCY3	NM_004036.5	600291
ADCY5	NM_183357.2	600293
ADCY6	NM_015270.5	600294
ADCY7	NM_001114.5	600385
ADD1	NM_014190.4	102680
ADD3	NM_016824.5	601568
ADGRA3	NM_145290.4	612303
ADGRE2	NM_013447.4	606100
ADGRG1	NM_005682.7	604110
ADGRG2	NM_001079858.3	300572
ADGRG6	NM_198569.3	612243
ADGRL1	NM_001008701.3	616416
ADGRV1	NM_032119.4	602851
ADH1B	NM_000668.6	103720
ADH1C	NM_000669.5	103730
ADIPOQ	NM_004797.4	605441
ADIPOR1	NM_015999.6	607945
ADK	NM_001123.3	102750
ADNP	NM_015339.5	611386
ADORA1	NM_000674.3	102775
ADORA2A	NM_000675.6	102776
ADPRS	NM_017825.3	610624
ADRA2A	NM_000681.4	104210
ADRA2B	NM_000682.7	104260
ADRA2C	NM_000683.4	104250
ADRB1	NM_000684.3	109630
ADRB2	NM_000024.5	109690
ADRB3	NM_000025.3	109691
ADSL	NM_000026.4	608222
ADSS1	NM_199165.2	612498
AEBP1	NM_001129.5	602981
AFF2	NM_002025.4	300806
AFF4	NM_014423.4	604417
AFG3L2	NM_006796.3	604581
AFP	NM_001134.3	104150
AGA	NM_000027.4	613228
AGAP2	NM_001122772.2	605476
AGBL1	NM_152336.4	615496
AGBL5	NM_021831.6	615900
AGGF1	NM_018046.5	608464
AGK	NM_018238.4	610345
AGL	NM_000642.3	610860
AGMO	NM_001004320.2	613738
AGPAT2	NM_006412.4	603100
AGPS	NM_003659.4	603051
AGRN	NM_198576.4	103320
AGRP	NM_001138.2	602311
AGT	NM_000029.4	106150
AGTPBP1	NM_001286715.1	606830
AGTR1	NM_031850.3	106165
AGTR2	NM_000686.5	300034
AGXT	NM_000030.3	604285
AGXT2	NM_031900.4	612471
AHCY	NM_000687.4	180960
AHDC1	NM_001029882.3	615790
AHI1	NM_017651.4	608894
AHNAK	NM_001620.3	103390
AHR	NM_001621.5	600253
AHSG	NM_001622.4	138680
AHSP	NM_016633.4	605821
AICDA	NM_020661.4	605257
AIFM1	NM_004208.4	300169;300000000000
AIFM3	NM_144704.3	617298
AIMP1	NM_004757.3	603605
AIMP2	NM_006303.4	600859
AIP	NM_003977.4	605555
AIPL1	NM_014336.5	604392
AIRE	NM_000383.4	607358
AK1	NM_000476.2	103000
AK2	NM_001625.4	103020
AK7	NM_152327.5	615364
AK9	NM_001145128.2	615358
AKAP10	NM_007202.4	604694
AKAP9	NM_005751.4	604001
AKR1B1	NM_001628.4	103880
AKR1C2	NM_001354.5	600450
AKR1C4	NM_001818.4	600451
AKR1D1	NM_005989.4	604741
AKR1E2	NM_001040177.3	617451
AKT1	NM_005163.2	164730
AKT2	NM_001626.6	164731
AKT3	NM_005465.7	611223
ALAD	NM_000031.6	125270
ALAS2	NM_000032.5	301300
ALB	NM_000477.7	103600
ALDH18A1	NM_002860.4	138250
ALDH1A1	NM_000689.5	100640
ALDH1A2	NM_003888.4	603687
ALDH1A3	NM_000693.4	600463
ALDH1B1	NM_000692.5	100670
ALDH2	NM_000690.4	100650
ALDH3A2	NM_000382.3	609523
ALDH4A1	NM_003748.4	606811
ALDH5A1	NM_001080.3	610045
ALDH6A1	NM_005589.4	603178
ALDH7A1	NM_001182.5	107323
ALDOA	NM_184041.4	103850
ALDOB	NM_000035.4	612724
ALG1	NM_019109.5	605907
ALG10	NM_032834.4	618355
ALG10B	NM_001013620.4	603313
ALG11	NM_001004127.3	613666
ALG12	NM_024105.4	607144
ALG13	NM_001099922.3	300776
ALG14	NM_144988.4	612866
ALG2	NM_033087.4	607905
ALG3	NM_005787.6	608750
ALG6	NM_013339.4	604566
ALG8	NM_024079.5	608103
ALG9	NM_024740.2	606941
ALK	NM_004304.5	105590
ALMS1	NM_015120.4	606844
ALOX12B	NM_001139.3	603741
ALOX5	NM_000698.5	152390
ALOX5AP	NM_001629.3	603700
ALOXE3	NM_021628.2	607206
ALPK3	NM_020778.4	617608
ALPL	NM_000478.6	171760
ALS2	NM_020919.4	606352
ALX1	NM_006982.3	601527
ALX3	NM_006492.3	606014
ALX4	NM_021926.4	605420
AMACR	NM_014324.6	604489
AMBN	NM_016519.6	601259
AMBRA1	NM_001267782.2	611359
AMELX	NM_182680.1	300391
AMELY	NM_001143.1	410000
AMER1	NM_152424.4	300647
AMH	NM_000479.5	600957
AMHR2	NM_020547.3	600956
AMMECR1	NM_015365.3	300195
AMN	NM_030943.3	605799
AMPD1	NM_000036.2	102770
AMPD2	NM_001257360.1	102771
AMPD3	NM_001025389.2	102772
AMT	NM_000481.4	238310
AMTN	NM_212557.4	610912
AMZ2	NM_001033574.1	615169
ANG	NM_001145.4	105850
ANGPTL2	NM_012098.3	605001
ANGPTL3	NM_014495.4	604774
ANGPTL4	NM_139314.3	605910
ANGPTL5	NM_178127.5	607666
ANGPTL8	NM_018687.7	616223
ANK1	NM_000037.4	612641
ANK2	NM_001148.6	106410
ANK3	NM_020987.5	600465
ANKH	NM_054027.6	605145
ANKK1	NM_178510.2	608774
ANKLE2	NM_015114.3	616062
ANKRD1	NM_014391.2	609599
ANKRD11	NM_013275.6	611192
ANKRD26	NM_014915.2	610855
ANKRD6	NM_001242809.2	610583
ANKS1A	NM_015245.3	608994
ANKS3	NM_133450.4	617310
ANKS6	NM_173551.5	615370
ANLN	NM_018685.5	616027
ANO10	NM_018075.5	613726
ANO3	NM_031418.4	610110
ANO5	NM_213599.2	608662
ANO6	NM_001025356.3	608663
ANOS1	NM_000216.4	300836
ANTXR1	NM_032208.2	606410
ANTXR2	NM_058172.6	608041
ANXA11	NM_001157.3	602572
ANXA5	NM_001154.4	131230
AP1S1	NM_001283.5	603531
AP1S2	NM_003916.5	300629
AP1S3	NM_001039569.2	615781
AP2S1	NM_004069.5	602242
AP3B1	NM_003664.4	603401
AP3B2	NM_004644.5	602166
AP3D1	NM_001261826.3	607246
AP4B1	NM_006594.5	607245
AP4E1	NM_007347.5	607244
AP4M1	NM_004722.4	602296
AP4S1	NM_007077.4	607243
AP5Z1	NM_014855.3	613653
APAF1	NM_181861.2	602233
APBA2	NM_005503.3	602712
APC	NM_000038.6	611731
APC2	NM_005883.2	612034
APCDD1	NM_153000.5	607479
APCS	NM_001639.4	104770
APEX1	NM_001641.4	107748
APOA1	NM_000039.2	107680
APOA2	NM_001643.2	107670
APOA4	NM_000482.4	107690
APOA5	NM_052968.5	606368
APOB	NM_000384.3	107730
APOBEC3H	NM_181773.5	610976
APOC1	NM_001645.5	107710
APOC2	NM_000483.5	608083
APOC3	NM_000040.3	107720
APOE	NM_000041.4	107741
APOL1	NM_003661.4	603743
APOM	NM_019101.3	606907
APP	NM_000484.4	104760
APPL1	NM_012096.3	604299
APRT	NM_000485.3	102600
APTX	NM_175073.2	606350
AQP1	NM_198098.3	107776
AQP2	NM_000486.5	107777
AQP3	NM_004925.5	600170
AQP4	NM_001650.7	600308
AQP5	NM_001651.4	600442
AQP7	NM_001170.3	602974
AR	NM_000044.6	313700
ARAP1	NM_015242.4	606646
ARCN1	NM_001655.5	600820
ARF1	NM_001024226.1	103180
ARFGEF2	NM_006420.3	605371
ARG1	NM_000045.4	608313
ARHGAP11A	NM_014783.6	610589
ARHGAP24	NM_001025616.3	610586
ARHGAP26	NM_015071.6	605370
ARHGAP29	NM_004815.4	610496
ARHGAP31	NM_020754.4	610911
ARHGAP4	NM_001164741.2	300023
ARHGDIA	NM_001185077.3	601925
ARHGEF10	NM_014629.4	608136
ARHGEF15	NM_173728.4	608504
ARHGEF18	NM_001130955.2	616432
ARHGEF2	NM_004723.3	607560
ARHGEF28	NM_001080479.2	612790
ARHGEF6	NM_004840.3	300267
ARHGEF9	NM_015185.3	300429
ARID1A	NM_006015.6	603024
ARID1B	NM_020732.3	614556
ARID2	NM_152641.4	609539
ARIH1	NM_005744.5	605624
ARL13B	NM_182896.3	608922
ARL14EP	NM_152316.3	612295
ARL2BP	NM_012106.4	615407
ARL3	NM_004311.4	604695
ARL6	NM_177976.3	608845
ARL6IP1	NM_015161.3	607669
ARL6IP6	NM_152522.7	616495
ARMC5	NM_001105247.2	615549
ARMC9	NM_025139.6	617612
ARMS2	NM_001099667.3	611313
ARNT2	NM_014862.4	606036
ARPC1B	NM_005720.4	604223
ARR3	NM_004312.3	301770
ARSA	NM_000487.6	607574
ARSB	NM_000046.5	611542
ARSG	NM_014960.5	610008
ARSI	NM_001012301.4	610009
ARSL	NM_000047.3	300180
ART4	NM_021071.4	110600
ARV1	NM_022786.3	611647
ARX	NM_139058.3	300382
ASAH1	NM_177924.5	613468
ASB10	NM_001142459.2	615054
ASCC1	NM_001198800.3	614215
ASCC3	NM_006828.4	614217
ASCL1	NM_004316.4	100790
ASGR1	NM_001671.5	108360
ASH1L	NM_018489.3	607999
ASIP	NM_001672.2	600201
ASL	NM_000048.4	608310
ASMT	NM_004043.2	300015;402500
ASNS	NM_133436.3	108370
ASPA	NM_000049.4	608034
ASPH	NM_004318.4	600582
ASPM	NM_018136.5	605481
ASPN	NM_017680.5	608135
ASPSCR1	NM_024083.4	606236
ASRGL1	NM_001083926.2	609212
ASS1	NM_000050.4	603470
ASTN2	NM_014010.5	612856
ASXL1	NM_015338.6	612990
ASXL2	NM_018263.6	612991
ASXL3	NM_030632.3	615115
ATAD1	NM_032810.3	614452
ATAD3A	NM_001170535.3	612316
ATCAY	NM_033064.5	608179
ATF3	NM_001674.4	603148
ATF4	NM_001675.4	604064
ATF6	NM_007348.4	605537
ATG12	NM_004707.4	609608
ATG13	NM_014741.4	615088
ATG16L1	NM_017974.4	610767
ATG5	NM_004849.4	604261
ATG7	NM_006395.3	608760
ATIC	NM_004044.7	601731
ATL1	NM_015915.4	606439
ATL3	NM_015459.5	609369
ATM	NM_000051.3	607585
ATN1	NM_001007026.2	607462
ATOH7	NM_145178.4	609875
ATP10D	NM_020453.4	0
ATP11C	NM_001010986.3	300516
ATP13A2	NM_022089.4	610513
ATP13A4	NM_032279.4	609556
ATP1A1	NM_000701.8	182310
ATP1A2	NM_000702.4	182340
ATP1A3	NM_152296.5	182350
ATP1B1	NM_001677.4	182330
ATP2A1	NM_173201.4	108730
ATP2A2	NM_001681.4	108740
ATP2A3	NM_174953.3	601929
ATP2B2	NM_001683.5	108733
ATP2B3	NM_001001344.2	300014
ATP2B4	NM_001001396.2	108732
ATP2C1	NM_014382.4	604384
ATP2C2	NM_014861.3	613082
ATP4A	NM_000704.3	137216
ATP5F1A	NM_001001937.1	164360
ATP5F1D	NM_001687.5	603150
ATP5F1E	NM_006886.4	606153
ATP6AP1	NM_001183.6	300197
ATP6AP2	NM_005765.3	300556
ATP6V0A2	NM_012463.4	611716
ATP6V0A4	NM_020632.3	605239
ATP6V0C	NM_001198569.1	108745
ATP6V0D2	NM_152565.1	618072
ATP6V1A	NM_001690.4	607027
ATP6V1B1	NM_001692.4	192132
ATP6V1B2	NM_001693.4	606939
ATP6V1E1	NM_001696.4	108746
ATP6V1H	NM_015941.4	608861
ATP7A	NM_000052.7	300011
ATP7B	NM_000053.4	606882
ATP8A2	NM_016529.6	605870
ATP8B1	NM_005603.6	602397
ATPAF2	NM_145691.4	608918
ATR	NM_001184.4	601215
ATRIP	NM_130384.3	606605
ATRN	NM_139321.3	603130
ATRX	NM_000489.5	300032
ATXN1	NM_000332.3	601556
ATXN10	NM_013236.4	611150
ATXN2	NM_002973.4	601517
ATXN3	NM_004993.6	607047
ATXN7	NM_000333.3	607640
AUH	NM_001698.2	600529
AURKA	NM_198433.3	603072
AURKC	NM_001015878.2	603495
AUTS2	NM_015570.4	607270
AVP	NM_000490.5	192340
AVPR2	NM_000054.6	300538
AXIN1	NM_003502.4	603816
AXIN2	NM_004655.4	604025
AXL	NM_021913.5	109135
B2M	NM_004048.3	109700
B3GALNT1	NM_003781.4	603094
B3GALNT2	NM_152490.5	610194
B3GALT6	NM_080605.4	615291
B3GAT3	NM_012200.4	606374
B3GLCT	NM_194318.4	610308
B3GNT2	NM_006577.6	605581
B4GALNT1	NM_001478.5	601873
B4GALT1	NM_001497.3	137060
B4GALT7	NM_007255.3	604327
B4GAT1	NM_006876.3	605517
B9D1	NM_015681.5	614144
B9D2	NM_030578.4	611951
BAAT	NM_001701.4	602938
BACH2	NM_021813.4	605394
BAG3	NM_004281.3	603883
BAG6	NM_004639.3	142590
BANF1	NM_001143985.1	603811
BAP1	NM_004656.4	603089
BARD1	NM_000465.4	601593
BASP1	NM_006317.5	605940
BAX	NM_004324.4	600040
BAZ1A	NM_013448.3	605680
BAZ1B	NM_032408.4	605681
BBS1	NM_024649.5	209901
BBS10	NM_024685.4	610148
BBS12	NM_152618.3	610683
BBS2	NM_031885.4	606151
BBS4	NM_033028.5	600374
BBS5	NM_152384.3	603650
BBS7	NM_176824.3	607590
BBS9	NM_198428.3	607968
BCAM	NM_005581.5	612773
BCAP31	NM_001139441.1	300398
BCAT1	NM_005504.7	113520
BCAT2	NM_001190.4	113530
BCHE	NM_000055.4	177400
BCKDHA	NM_000709.4	608348
BCKDHB	NM_183050.4	248611
BCKDK	NM_005881.4	614901
BCL10	NM_003921.5	603517
BCL11A	NM_022893.4	606557
BCL11B	NM_138576.4	606558
BCL2	NM_000633.2	151430
BCL3	NM_005178.5	109560
BCL6	NM_001706.5	109565
BCL7A	NM_020993.5	601406
BCL9	NM_004326.4	602597
BCL9L	NM_182557.3	609004
BCO1	NM_017429.3	605748
BCOR	NM_017745.6	300485
BCR	NM_004327.4	151410
BCS1L	NM_004328.5	603647
BDNF	NM_170735.5	113505
BDP1	NM_018429.3	607012
BEAN1	NM_001178020.3	612051
BEST1	NM_004183.4	607854
BFSP1	NM_001195.5	603307
BFSP2	NM_003571.4	603212
BGN	NM_001711.6	301870
BHLHA9	NM_001164405.1	615416
BHLHE41	NM_030762.3	606200
BICC1	NM_001080512.3	614295
BICD2	NM_001003800.2	609797
BIN1	NM_139343.3	601248
BLK	NM_001715.3	191305
BLM	NM_000057.4	604610
BLNK	NM_013314.3	604515
BLOC1S3	NM_212550.5	609762
BLOC1S6	NM_012388.3	604310
BLVRA	NM_000712.4	109750
BMP1	NM_006129.5	112264
BMP15	NM_005448.2	300247
BMP2	NM_001200.4	112261
BMP4	NM_001202.6	112262
BMP5	NM_021073.4	112265
BMP6	NM_001718.6	112266
BMP7	NM_001719.3	112267
BMPER	NM_133468.5	608699
BMPR1A	NM_004329.2	601299
BMPR1B	NM_001203.3	603248
BMPR2	NM_001204.7	600799
BMS1	NM_014753.4	611448
BNC2	NM_017637.6	608669
BOD1	NM_138369.3	616745
BOLA3	NM_212552.3	613183
BPGM	NM_199186.2	613896
BPNT2	NM_017813.5	614010
BPTF	NM_004459.7	601819
BRAF	NM_004333.6	164757
BRAT1	NM_152743.4	614506
BRCA1	NM_007294.4	113705
BRCA2	NM_000059.3	600185
BRD4	NM_058243.2	608749
BRDT	NM_207189.3	602144
BRF1	NM_001519.4	604902
BRIP1	NM_032043.3	605882
BRPF1	NM_001003694.2	602410
BRSK2	NM_001256627.2	609236
BRWD1	NM_018963.5	617824
BRWD3	NM_153252.5	300553
BSCL2	NM_032667.6	606158
BSG	NM_198589.3	109480
BSND	NM_057176.3	606412
BST2	NM_004335.4	600534
BTD	NM_001370658.1	609019
BTG2	NM_006763.3	601597
BTK	NM_000061.2	300300
BTNL2	NM_001304561.1	606000
BTRC	NM_033637.4	603482
BUB1	NM_004336.5	602452
BUB1B	NM_001211.5	602860
BUB3	NM_004725.4	603719
BVES	NM_007073.4	604577
C12orf4	NM_020374.4	616082
C12orf57	NM_138425.4	615140
C14orf93	NM_021944.4	0
C19orf12	NM_001031726.3	614297
C1GALT1	NM_020156.5	610555
C1GALT1C1	NM_152692.4	300611
C1QA	NM_015991.4	120550
C1QB	NM_000491.5	120570
C1QBP	NM_001212.4	601269
C1QC	NM_172369.5	120575
C1QTNF5	NM_015645.5	608752
C1S	NM_201442.4	120580
C2	NM_000063.6	613927
C2CD3	NM_015531.6	615944
C3	NM_000064.4	120700
C3AR1	NM_004054.4	605246
C4A	NM_007293.3	120810
C4B	NM_001002029.3	120820
C5	NM_001735.3	120900
C5AR2	NM_018485.3	609949
C6	NM_000065.4	217050
C7	NM_000587.4	217070
C8A	NM_000562.3	120950
C8B	NM_000066.4	120960
C9	NM_001737.5	120940
C9orf72	NM_018325.5	614260
CA1	NM_001738.5	114800
CA12	NM_001218.5	603263
CA2	NM_000067.3	611492
CA4	NM_000717.5	114760
CA5A	NM_001739.2	114761
CA8	NM_004056.6	114815
CABIN1	NM_012295.4	604251
CABP2	NM_016366.3	607314
CABP4	NM_145200.4	608965
CACNA1A	NM_001127221.1	601011
CACNA1B	NM_000718.4	601012
CACNA1C	NM_000719.7	114205
CACNA1D	NM_000720.4	114206
CACNA1E	NM_000721.4	601013
CACNA1F	NM_005183.4	300110
CACNA1G	NM_018896.5	604065
CACNA1H	NM_021098.3	607904
CACNA1S	NM_000069.3	114208
CACNA2D1	NM_000722.4	114204
CACNA2D2	NM_006030.4	607082
CACNA2D4	NM_172364.5	608171
CACNB2	NM_201590.3	600003
CACNB4	NM_000726.4	601949
CACNG2	NM_006078.4	602911
CAD	NM_004341.5	114010
CADM1	NM_014333.4	605686
CADPS2	NM_017954.11	609978
CALCA	NM_001741.3	114130
CALCB	NM_000728.4	114160
CALCR	NM_001742.4	114131
CALHM1	NM_001001412.3	612234
CALM1	NM_006888.6	114180
CALM2	NM_001743.6	114182
CALM3	NM_005184.4	114183
CALR	NM_004343.3	109091
CALR3	NM_145046.4	611414
CAMK2A	NM_015981.4	114078
CAMK2B	NM_001220.5	607707
CAMTA1	NM_015215.4	611501
CANT1	NM_138793.4	613165
CAPN1	NM_001198868.2	114220
CAPN10	NM_023083.4	605286
CAPN12	NM_144691.4	608839
CAPN3	NM_000070.3	114240
CAPN5	NM_004055.5	602537
CARD10	NM_014550.4	607209
CARD11	NM_032415.6	607210
CARD14	NM_024110.4	607211
CARD8	NM_014959.5	609051
CARD9	NM_052813.5	607212
CARMIL2	NM_001013838.3	610859
CARS2	NM_024537.4	612800
CARTPT	NM_004291.4	602606
CASC3	NM_007359.5	606504
CASK	NM_003688.3	300172
CASP10	NM_032977.4	601762
CASP14	NM_012114.3	605848
CASP2	NM_032982.4	600639
CASP8	NM_001228.4	601763
CASQ1	NM_001231.5	114250
CASQ2	NM_001232.3	114251
CASR	NM_000388.4	601199
CAST	NM_001042440.5	114090
CASZ1	NM_001079843.3	609895
CAT	NM_001752.4	115500
CATSPER1	NM_053054.4	606389
CAV1	NM_001753.5	601047
CAV3	NM_033337.3	601253
CAVIN1	NM_012232.6	603198
CAVIN4	NM_001018116.2	617714
CBFB	NM_001755.3	121360
CBL	NM_005188.4	165360
CBLB	NM_170662.5	604491
CBLIF	NM_005142.3	609342
CBS	NM_000071.2	613381
CBX2	NM_005189.3	602770
CC2D1A	NM_017721.5	610055
CC2D2A	NM_001080522.2	612013
CCAR2	NM_021174.6	607359
CCBE1	NM_133459.4	612753
CCDC103	NM_213607.3	614677
CCDC115	NM_032357.4	613734
CCDC141	NM_173648.4	616031
CCDC174	NM_016474.5	616735
CCDC22	NM_014008.5	300859
CCDC28B	NM_024296.4	610162
CCDC39	NM_181426.2	613798
CCDC40	NM_017950.4	613799
CCDC47	NM_020198.3	618260
CCDC50	NM_178335.3	611051
CCDC65	NM_033124.5	611088
CCDC78	NM_001031737.3	614666
CCDC8	NM_032040.5	614145
CCDC82	NM_024725.4	0
CCDC88A	NM_001135597.2	609736
CCDC88C	NM_001080414.4	611204
CCL11	NM_002986.3	601156
CCL2	NM_002982.4	158105
CCL3	NM_002983.3	182283
CCL3L1	NM_021006.5	601395
CCL3L3	NM_001001437.4	609468
CCL5	NM_002985.3	187011
CCM2	NM_031443.3	607929
CCN1	NM_001554.5	602369
CCN6	NM_003880.3	603400
CCND1	NM_053056.3	168461
CCND2	NM_001759.4	123833
CCNF	NM_001761.3	600227
CCNK	NM_001099402.2	603544
CCNO	NM_021147.5	607752
CCNQ	NM_152274.5	300708
CCR2	NM_001123041.2	601267
CCR5	NM_000579.3	601373
CCS	NM_005125.2	603864
CCT2	NM_006431.3	605139
CCT5	NM_012073.5	610150
CCT7	NM_006429.4	605140
CCZ1B	NM_198097.3	0
CD151	NM_004357.5	602243
CD164	NM_006016.6	603356
CD177	NM_020406.4	162860
CD19	NM_001770.6	107265
CD207	NM_015717.5	604862
CD209	NM_021155.4	604672
CD244	NM_016382.4	605554
CD247	NM_198053.2	186780
CD27	NM_001242.4	186711
CD2AP	NM_012120.3	604241
CD320	NM_016579.4	606475
CD36	NM_001001547.3	173510
CD3D	NM_000732.4	186790
CD3E	NM_000733.4	186830
CD3G	NM_000073.2	186740
CD4	NM_000616.5	186940
CD40	NM_001250.6	109535
CD40LG	NM_000074.3	300386
CD44	NM_000610.4	107269
CD46	NM_002389.4	120920
CD55	NM_000574.5	125240
CD59	NM_203330.2	107271
CD70	NM_001252.5	602840
CD79A	NM_001783.4	112205
CD79B	NM_000626.4	147245
CD81	NM_004356.3	186845
CD82	NM_002231.4	600623
CD8A	NM_001768.6	186910
CD96	NM_198196.3	606037
CDA	NM_001785.3	123920
CDAN1	NM_138477.4	607465
CDC14A	NM_033312.2	603504
CDC42	NM_001791.4	116952
CDC45	NM_001178010.2	603465
CDC5L	NM_001253.4	602868
CDC6	NM_001254.4	602627
CDC73	NM_024529.4	607393
CDCA7	NM_031942.5	609937
CDCA8	NM_001256875.2	609977
CDH1	NM_004360.5	192090
CDH10	NM_006727.5	604555
CDH11	NM_001797.4	600023
CDH15	NM_004933.3	114019
CDH16	NM_004062.4	603118
CDH2	NM_001792.5	114020
CDH23	NM_022124.6	605516
CDH3	NM_001793.6	114021
CDHR1	NM_033100.4	609502
CDIN1	NM_001130010.3	615626
CDK10	NM_052988.5	603464
CDK13	NM_003718.5	603309
CDK16	NM_006201.5	311550
CDK4	NM_000075.4	123829
CDK5	NM_004935.4	123831
CDK5R1	NM_003885.3	603460
CDK5RAP2	NM_018249.6	608201
CDK6	NM_001259.8	603368
CDKAL1	NM_017774.3	611259
CDKL5	NM_003159.2	300203
CDKN1A	NM_078467.2	116899
CDKN1B	NM_004064.4	600778
CDKN1C	NM_000076.2	600856
CDKN2A	NM_000077.4	600160
CDKN2B	NM_004936.4	600431
CDKN2C	NM_001262.2	603369
CDON	NM_016952.4	608707
CDSN	NM_001264.5	602593
CDT1	NM_030928.4	605525
CDX1	NM_001804.3	600746
CEACAM16	NM_001039213.4	614591
CEBPA	NM_004364.4	116897
CEBPE	NM_001805.3	600749
CEL	NM_001807.5	114840
CELA1	NM_001971.6	130120
CELF4	NM_020180.4	612679
CELSR1	NM_014246.3	604523
CELSR2	NM_001408.3	604265
CELSR3	NM_001407.3	604264
CEMIP	NM_018689.3	608366
CENPE	NM_001813.3	117143
CENPF	NM_016343.4	600236
CENPJ	NM_018451.5	609279
CEP104	NM_014704.4	616690
CEP120	NM_153223.3	613446
CEP126	NM_020802.4	614634
CEP135	NM_025009.5	611423
CEP152	NM_014985.4	613529
CEP164	NM_014956.5	614848
CEP19	NM_032898.5	615586
CEP250	NM_007186.6	609689
CEP290	NM_025114.4	610142
CEP41	NM_018718.3	610523
CEP43	NM_007045.4	605392
CEP55	NM_001127182.2	610000
CEP57	NM_014679.5	607951
CEP63	NM_025180.4	614724
CEP78	NM_001098802.3	617110
CEP83	NM_016122.3	615847
CEP97	NM_024548.4	615864
CERKL	NM_001030311.2	608381
CERS1	NM_021267.5	606919
CERS3	NM_178842.5	615276
CERT1	NM_001130105.1	604677
CES1	NM_001025194.2	114835
CETP	NM_000078.3	118470
CFAP20DC	NM_198463.4	0
CFAP251	NM_144668.6	618146
CFAP300	NM_032930.3	618058
CFAP410	NM_004928.3	603191
CFAP418	NM_177965.4	614477
CFAP43	NM_025145.6	617558
CFAP44	NM_001164496.2	617559
CFAP53	NM_145020.5	614759
CFAP69	NM_001039706.3	617949
CFB	NM_001710.6	138470
CFC1	NM_032545.3	605194
CFD	NM_001928.4	134350
CFH	NM_000186.4	134370
CFHR1	NM_002113.2	134371
CFHR2	NM_005666.4	600889
CFHR3	NM_021023.5	605336
CFHR5	NM_030787.4	608593
CFI	NM_000204.4	217030
CFL2	NM_021914.7	601443
CFP	NM_002621.2	300383
CFTR	NM_000492.4	602421
CHADL	NM_138481.2	616236
CHAF1B	NM_005441.3	601245
CHAMP1	NM_001164144.3	616327
CHAT	NM_020549.4	118490
CHCHD10	NM_213720.3	615903
CHCHD2	NM_016139.4	616244
CHD1	NM_001270.2	602118
CHD1L	NM_004284.6	613039
CHD2	NM_001271.4	602119
CHD3	NM_001005271.3	602120
CHD4	NM_001273.5	603277
CHD7	NM_017780.4	608892
CHD8	NM_001170629.2	610528
CHEK2	NM_007194.4	604373
CHI3L1	NM_001276.4	601525
CHIA	NM_201653.4	606080
CHIC2	NM_012110.4	604332
CHIT1	NM_003465.3	600031
CHKB	NM_005198.4	612395
CHM	NM_000390.4	300390
CHMP1A	NM_002768.5	164010
CHMP2A	NM_014453.4	610893
CHMP2B	NM_014043.4	609512
CHMP4B	NM_176812.5	610897
CHN1	NM_001822.7	118423
CHRDL1	NM_001143981.2	300350
CHRFAM7A	NM_139320.1	609756
CHRM2	NM_000739.2	118493
CHRM3	NM_000740.3	118494
CHRNA1	NM_000079.4	100690
CHRNA2	NM_000742.4	118502
CHRNA3	NM_000743.5	118503
CHRNA4	NM_000744.6	118504
CHRNA5	NM_000745.3	118505
CHRNA7	NM_000746.6	118511
CHRNB1	NM_000747.3	100710
CHRNB2	NM_000748.3	118507
CHRND	NM_000751.3	100720
CHRNE	NM_000080.4	100725
CHRNG	NM_005199.5	100730
CHST11	NM_018413.6	610128
CHST14	NM_130468.3	608429
CHST3	NM_004273.5	603799
CHST6	NM_021615.5	605294
CHST8	NM_001127896.2	610190
CHSY1	NM_014918.5	608183
CHUK	NM_001278.5	600664
CIAO3	NM_022493.3	611118
CIB1	NM_006384.4	602293
CIB2	NM_006383.4	605564
CIB3	NM_054113.4	610645
CIBAR1	NM_145269.5	617273
CIC	NM_015125.4	612082
CIDEC	NM_022094.3	612120
CIITA	NM_000246.3	600005
CILK1	NM_016513.4	612325
CILP	NM_003613.4	603489
CISD2	NM_001008388.5	611507
CISH	NM_013324.6	602441
CIT	NM_001206999.2	605629
CITED2	NM_006079.5	602937
CIZ1	NM_012127.3	611420
CKAP2L	NM_152515.5	616174
CKM	NM_001824.5	123310
CLASP1	NM_015282.3	605852
CLCA2	NM_006536.7	604003
CLCF1	NM_013246.3	607672
CLCN1	NM_000083.3	118425
CLCN2	NM_004366.6	600570
CLCN4	NM_001830.4	302910
CLCN5	NM_000084.5	300008
CLCN7	NM_001287.6	602727
CLCNKA	NM_004070.4	602024
CLCNKB	NM_000085.5	602023
CLDN1	NM_021101.5	603718
CLDN10	NM_006984.5	617579
CLDN14	NM_144492.3	605608
CLDN16	NM_006580.3	603959
CLDN19	NM_148960.3	610036
CLEC16A	NM_015226.3	611303
CLEC1A	NM_016511.4	606782
CLEC4C	NM_130441.3	606677
CLEC4M	NM_014257.5	605872
CLEC7A	NM_197947.3	606264
CLHC1	NM_152385.4	0
CLIC2	NM_001289.6	300138
CLIC5	NM_001114086.2	607293
CLIP1	NM_002956.2	179838
CLMN	NM_024734.4	611121
CLMP	NM_024769.5	611693
CLN3	NM_001042432.1	607042
CLN5	NM_006493.4	608102
CLN6	NM_017882.3	606725
CLN8	NM_018941.4	607837
CLP1	NM_006831.3	608757
CLPB	NM_030813.6	616254
CLPP	NM_006012.4	601119
CLPX	NM_006660.5	615611
CLRN1	NM_174878.3	606397
CLTC	NM_001288653.1	118955
CLTCL1	NM_007098.4	601273
CLU	NM_001831.4	185430
CLUAP1	NM_015041.3	616787
CNBP	NM_003418.5	116955
CNDP1	NM_032649.6	609064
CNGA1	NM_000087.4	123825
CNGA2	NM_005140.1	300338
CNGA3	NM_001298.3	600053
CNGB1	NM_001297.5	600724
CNGB3	NM_019098.4	605080
CNKSR1	NM_006314.3	603272
CNKSR2	NM_014927.5	300724
CNNM2	NM_017649.5	607803
CNNM4	NM_020184.4	607805
CNOT3	NM_014516.4	604910
CNPY3	NM_006586.5	610774
CNR2	NM_001841.3	605051
CNTN1	NM_001843.4	600016
CNTN2	NM_005076.5	190197
CNTN3	NM_020872.2	601325
CNTN4	NM_175607.3	607280
CNTN6	NM_014461.4	607220
CNTNAP1	NM_003632.3	602346
CNTNAP2	NM_014141.6	604569
CNTNAP3	NM_033655.3	610517
CNTNAP5	NM_130773.4	610519
CNTRL	NM_007018.5	605496
CNTROB	NM_053051.5	611425
COA3	NM_001040431.3	614775
COA5	NM_001008215.3	613920
COA6	NM_001012985.2	614772
COA7	NM_023077.3	615623
COA8	NM_032374.4	616003
COASY	NM_025233.7	609855
COCH	NM_004086.3	603196
COG1	NM_018714.3	606973
COG2	NM_007357.3	606974
COG4	NM_015386.3	606976
COG5	NM_006348.3	606821
COG6	NM_020751.3	606977
COG7	NM_153603.4	606978
COG8	NM_032382.4	606979
COL10A1	NM_000493.4	120110
COL11A1	NM_001854.4	120280
COL11A2	NM_080680.3	120290
COL12A1	NM_004370.6	120320
COL13A1	NM_001130103.2	120350
COL14A1	NM_021110.4	120324
COL17A1	NM_000494.4	113811
COL18A1	NM_130445.4	120328
COL1A1	NM_000088.3	120150
COL1A2	NM_000089.4	120160
COL25A1	NM_198721.4	610004
COL27A1	NM_032888.4	608461
COL2A1	NM_001844.5	120140
COL3A1	NM_000090.3	120180
COL4A1	NM_001845.6	120130
COL4A2	NM_001846.4	120090
COL4A3	NM_000091.5	120070
COL4A4	NM_000092.5	120131
COL4A5	NM_000495.5	303630
COL4A6	NM_001847.4	303631
COL5A1	NM_000093.5	120215
COL5A2	NM_000393.5	120190
COL6A1	NM_001848.3	120220
COL6A2	NM_001849.4	120240
COL6A3	NM_004369.4	120250
COL6A5	NM_001278298.1	611916
COL6A6	NM_001102608.2	616613
COL7A1	NM_000094.3	120120
COL8A2	NM_005202.4	120252
COL9A1	NM_001851.5	120210
COL9A2	NM_001852.4	120260
COL9A3	NM_001853.4	120270
COLEC10	NM_006438.5	607620
COLEC11	NM_024027.5	612502
COLGALT1	NM_024656.4	617531
COLQ	NM_005677.4	603033
COMP	NM_000095.3	600310
COMT	NM_000754.4	116790
COPA	NM_004371.4	601924
COPB2	NM_004766.3	606990
COQ2	NM_015697.8	609825
COQ4	NM_016035.5	612898
COQ5	NM_032314.4	616359
COQ6	NM_182476.3	614647
COQ7	NM_016138.5	601683
COQ8A	NM_020247.5	606980
COQ8B	NM_024876.4	615567
COQ9	NM_020312.4	612837
CORIN	NM_006587.4	605236
CORO1A	NM_007074.3	605000
COX10	NM_001303.4	602125
COX14	NM_032901.4	614478
COX15	NM_004376.7	603646
COX20	NM_198076.6	614698
COX4I2	NM_032609.3	607976
COX5A	NM_004255.4	603773
COX6A1	NM_004373.4	602072
COX6B1	NM_001863.5	124089
COX7B	NM_001866.3	300885
COX8A	NM_004074.3	123870
CP	NM_000096.4	117700
CPA1	NM_001868.4	114850
CPA6	NM_020361.5	609562
CPAMD8	NM_015692.5	608841
CPLANE1	NM_023073.3	614571
CPLX1	NM_006651.4	605032
CPN1	NM_001308.3	603103
CPOX	NM_000097.7	612732
CPS1	NM_001875.5	608307
CPT1A	NM_001876.4	600528
CPT1C	NM_001136052.2	608846
CPT2	NM_000098.3	600650
CR1	NM_000651.6	120620
CR2	NM_001006658.2	120650
CRADD	NM_003805.5	603454
CRAT	NM_000755.5	600184
CRB1	NM_201253.3	604210
CRB2	NM_173689.7	609720
CRBN	NM_016302.3	609262
CREB1	NM_134442.5	123810
CREB3L1	NM_052854.4	616215
CREB3L3	NM_032607.3	611998
CREBBP	NM_004380.3	600140
CRELD1	NM_015513.5	607170
CRELD2	NM_001135101.3	607171
CRH	NM_000756.4	122560
CRIPT	NM_014171.6	604594
CRKL	NM_005207.4	602007
CRLF1	NM_004750.5	604237
CROCC	NM_014675.5	615776
CRPPA	NM_001101426.4	614631
CRTAP	NM_006371.5	605497
CRTC1	NM_015321.3	607536
CRX	NM_000554.6	602225
CRY1	NM_004075.5	601933
CRY2	NM_021117.5	603732
CRYAA	NM_000394.4	123580
CRYAB	NM_001885.3	123590
CRYBA1	NM_005208.4	123610
CRYBA2	NM_057093.2	600836
CRYBA4	NM_001886.3	123631
CRYBB1	NM_001887.4	600929
CRYBB2	NM_000496.3	123620
CRYBB3	NM_004076.5	123630
CRYGB	NM_005210.4	123670
CRYGC	NM_020989.4	123680
CRYGD	NM_006891.4	123690
CRYGS	NM_017541.4	123730
CRYM	NM_001888.5	123740
CSF1R	NM_005211.3	164770
CSF2RA	NM_006140.5	306250;425000
CSF2RB	NM_000395.3	138981
CSF3R	NM_000760.4	138971
CSGALNACT1	NM_001130518.1	616615
CSMD2	NM_052896.4	608398
CSNK1D	NM_001893.6	600864
CSNK1G1	NM_022048.5	606274
CSNK2A1	NM_001895.4	115440
CSNK2B	NM_001320.6	115441
CSPP1	NM_024790.6	611654
CSRP3	NM_003476.5	600824
CST3	NM_000099.4	604312
CSTA	NM_005213.4	184600
CSTB	NM_000100.3	601145
CSTF2T	NM_015235.3	611968
CTBP1	NM_001328.3	602618
CTC1	NM_025099.6	613129
CTCF	NM_006565.4	604167
CTDP1	NM_004715.4	604927
CTF1	NM_001330.3	600435
CTH	NM_001902.6	607657
CTHRC1	NM_138455.4	610635
CTLA4	NM_005214.5	123890
CTNNA1	NM_001903.5	116805
CTNNA2	NM_001164883.1	114025
CTNNA3	NM_013266.4	607667
CTNNB1	NM_001904.4	116806
CTNND1	NM_001085458.2	601045
CTNND2	NM_001332.4	604275
CTNS	NM_004937.3	606272
CTPS1	NM_001905.4	123860
CTR9	NM_014633.5	609366
CTRC	NM_007272.3	601405
CTSA	NM_000308.3	613111
CTSB	NM_001908.5	116810
CTSC	NM_001814.6	602365
CTSD	NM_001909.5	116840
CTSF	NM_003793.4	603539
CTSH	NM_004390.5	116820
CTSK	NM_000396.4	601105
CTTNBP2	NM_033427.3	609772
CTU2	NM_001012759.3	617057
CUBN	NM_001081.4	602997
CUL3	NM_003590.5	603136
CUL4B	NM_003588.3	300304
CUL7	NM_014780.4	609577
CUX1	NM_001202543.2	116896
CUX2	NM_015267.4	610648
CWC27	NM_005869.4	617170
CWF19L1	NM_018294.6	616120
CX3CR1	NM_001337.4	601470
CXCL11	NM_005409.5	604852
CXCL12	NM_000609.7	600835
CXCR1	NM_000634.3	146929
CXCR2	NM_001557.4	146928
CXCR4	NM_003467.3	162643
CYB561	NM_001915.4	600019
CYB5A	NM_001914.4	613218
CYB5R3	NM_000398.7	613213
CYBA	NM_000101.4	608508
CYBB	NM_000397.4	300481
CYBRD1	NM_024843.4	605745
CYC1	NM_001916.5	123980
CYCS	NM_018947.6	123970
CYFIP2	NM_001037333.3	606323
CYLD	NM_015247.2	605018
CYP11A1	NM_000781.3	118485
CYP11B1	NM_000497.3	610613
CYP11B2	NM_000498.3	124080
CYP17A1	NM_000102.4	609300
CYP19A1	NM_031226.3	107910
CYP1A1	NM_000499.5	108330
CYP1B1	NM_000104.3	601771
CYP21A2	NM_000500.9	613815
CYP24A1	NM_000782.5	126065
CYP26A1	NM_000783.4	602239
CYP26B1	NM_019885.3	605207
CYP26C1	NM_183374.3	608428
CYP27A1	NM_000784.4	606530
CYP27B1	NM_000785.4	609506
CYP2A6	NM_000762.6	122720
CYP2B6	NM_000767.5	123930
CYP2C19	NM_000769.4	124020
CYP2C8	NM_000770.3	601129
CYP2C9	NM_000771.4	601130
CYP2D6	NM_000106.6	124030
CYP2E1	NM_000773.4	124040
CYP2F1	NM_000774.5	124070
CYP2R1	NM_024514.4	608713
CYP2U1	NM_183075.3	610670
CYP3A4	NM_017460.6	124010
CYP3A43	NM_022820.5	606534
CYP3A5	NM_000777.5	605325
CYP3A7	NM_000765.5	605340
CYP4A22	NM_001010969.4	615341
CYP4B1	NM_001099772.2	124075
CYP4F22	NM_173483.4	611495
CYP4V2	NM_207352.4	608614
CYP51A1	NM_000786.4	601637
CYP7A1	NM_000780.4	118455
CYP7B1	NM_004820.5	603711
D2HGDH	NM_152783.5	609186
DAB1	NM_021080.5	603448
DACH1	NM_080759.6	603803
DACT1	NM_016651.6	607861
DAG1	NM_004393.6	128239
DAGLA	NM_006133.3	614015
DAND5	NM_152654.2	609068
DAO	NM_001917.5	124050
DAOA	NM_172370.4	607408
DAP3	NM_004632.4	602074
DAPK1	NM_004938.4	600831
DAPK3	NM_001348.3	603289
DARS1	NM_001349.4	603084
DARS2	NM_018122.5	610956
DAZL	NM_001351.4	601486
DBH	NM_000787.4	609312
DBT	NM_001918.4	248610
DCAF17	NM_025000.4	612515
DCAF8	NM_015726.4	615820
DCC	NM_005215.4	120470
DCDC2	NM_016356.5	605755
DCHS1	NM_003737.4	603057
DCLRE1C	NM_001033855.3	605988
DCN	NM_001920.5	125255
DCPS	NM_014026.6	610534
DCTN1	NM_004082.4	601143
DCX	NM_178153.3	300121
DCXR	NM_016286.4	608347
DDAH1	NM_012137.4	604743
DDAH2	NM_013974.3	604744
DDB2	NM_000107.2	600811
DDC	NM_000790.4	107930
DDHD1	NM_001160147.2	614603
DDHD2	NM_015214.3	615003
DDIT3	NM_004083.5	126337
DDOST	NM_005216.4	602202
DDR2	NM_006182.4	191311
DDRGK1	NM_023935.3	616177
DDX11	NM_030653.4	601150
DDX24	NM_020414.4	606181
DDX3X	NM_001193416.3	300160
DDX41	NM_016222.4	608170
DDX58	NM_014314.4	609631
DDX59	NM_001031725.6	615464
DEAF1	NM_021008.3	602635
DEFA4	NM_001925.3	601157
DEFB126	NM_030931.4	0
DEK	NM_003472.4	125264
DENND2B	NM_005418.3	140750
DENND4B	NM_014856.3	0
DENND5A	NM_015213.4	617278
DENR	NM_003677.5	604550
DEPDC5	NM_001242896.3	614191
DES	NM_001927.4	125660
DGAT1	NM_012079.6	604900
DGAT2	NM_032564.5	606983
DGKE	NM_003647.3	601440
DGKZ	NM_001105540.2	601441
DGUOK	NM_080916.3	601465
DHCR24	NM_014762.4	606418
DHCR7	NM_001360.2	602858
DHDDS	NM_024887.3	608172
DHDH	NM_014475.4	606377
DHFR	NM_000791.4	126060
DHH	NM_021044.4	605423
DHODH	NM_001361.5	126064
DHTKD1	NM_018706.7	614984
DHX29	NM_019030.4	612720
DHX30	NM_138615.3	616423
DHX34	NM_014681.6	615475
DHX38	NM_014003.4	605584
DIABLO	NM_019887.6	605219
DIAPH1	NM_005219.5	602121
DIAPH2	NM_006729.5	300108
DIAPH3	NM_001042517.2	614567
DICER1	NM_177438.2	606241
DIP2A	NM_015151.4	607711
DIP2B	NM_173602.3	611379
DIP2C	NM_014974.3	611380
DIS3L2	NM_152383.4	614184
DISC1	NM_018662.3	605210
DISP1	NM_032890.5	607502
DKC1	NM_001363.5	300126
DKK1	NM_012242.4	605189
DLAT	NM_001931.5	608770
DLC1	NM_182643.3	604258
DLD	NM_000108.5	238331
DLEC1	NM_007337.3	604050
DLG1	NM_001098424.1	601014
DLG3	NM_021120.4	300189
DLG4	NM_001365.4	602887
DLGAP1	NM_004746.4	605445
DLGAP2	NM_001346810.2	605438
DLGAP3	NM_001080418.3	611413
DLL1	NM_005618.4	606582
DLL3	NM_016941.4	602768
DLL4	NM_019074.4	605185
DLX3	NM_005220.3	600525
DLX4	NM_138281.3	601911
DLX5	NM_005221.6	600028
DLX6	NM_005222.4	600030
DMBX1	NM_147192.3	607410
DMC1	NM_007068.4	602721
DMD	NM_004006.2	300377
DMGDH	NM_013391.3	605849
DMP1	NM_004407.4	600980
DMPK	NM_001081563.2	605377
DMRT1	NM_021951.3	602424
DMRTA2	NM_032110.3	614804
DMXL2	NM_001174116.2	612186
DNA2	NM_001080449.3	601810
DNAAF1	NM_178452.6	613190
DNAAF11	NM_012472.6	614930
DNAAF2	NM_018139.2	612517
DNAAF3	NM_001256714.1	614566
DNAAF4	NM_130810.4	608706
DNAAF5	NM_017802.4	614864
DNAAF6	NM_001169154.1	300933
DNAH1	NM_015512.5	603332
DNAH10	NM_207437.3	605884
DNAH11	NM_001277115.2	603339
DNAH5	NM_001369.2	603335
DNAH9	NM_001372.4	603330
DNAI1	NM_012144.4	604366
DNAI2	NM_023036.6	605483
DNAJB11	NM_016306.5	611341
DNAJB13	NM_153614.3	610263
DNAJB2	NM_001039550.2	604139
DNAJB6	NM_058246.4	611332
DNAJB7	NM_145174.2	611336
DNAJC12	NM_021800.3	606060
DNAJC13	NM_015268.4	614334
DNAJC17	NM_018163.3	616844
DNAJC19	NM_145261.4	608977
DNAJC21	NM_001012339.3	617048
DNAJC3	NM_006260.5	601184
DNAJC5	NM_025219.3	611203
DNAJC6	NM_001256864.2	608375
DNAL1	NM_031427.4	610062
DNAL4	NM_005740.3	610565
DNASE1	NM_005223.3	125505
DNASE1L3	NM_004944.4	602244
DNASE2	NM_001375.3	126350
DND1	NM_194249.3	609385
DNM1	NM_004408.4	602377
DNM1L	NM_012062.5	603850
DNM2	NM_001005360.2	602378
DNMT1	NM_001130823.3	126375
DNMT3A	NM_175629.2	602769
DNMT3B	NM_006892.4	602900
DOCK2	NM_004946.3	603122
DOCK3	NM_004947.5	603123
DOCK6	NM_020812.4	614194
DOCK7	NM_001271999.1	615730
DOCK8	NM_203447.3	611432
DOK7	NM_173660.5	610285
DOLK	NM_014908.4	610746
DONSON	NM_017613.4	611428
DPAGT1	NM_001382.4	191350
DPF2	NM_006268.5	601671
DPH1	NM_001383.4	603527
DPM1	NM_003859.2	603503
DPM2	NM_003863.3	603564
DPM3	NM_153741.2	605951
DPT	NM_001937.5	125597
DPY19L2	NM_173812.5	613893
DPYD	NM_000110.4	612779
DPYS	NM_001385.3	613326
DPYSL2	NM_001386.6	602463
DPYSL3	NM_001197294.2	601168
DRAM2	NM_178454.5	613360
DRC1	NM_145038.5	615288
DRD2	NM_000795.4	126450
DRD3	NM_000796.6	126451
DRD4	NM_000797.4	126452
DRD5	NM_000798.5	126453
DROSHA	NM_013235.5	608828
DRP2	NM_001939.2	300052
DSC2	NM_024422.6	125645
DSC3	NM_024423.3	600271
DSCAM	NM_001389.5	602523
DSE	NM_013352.4	605942
DSG1	NM_001942.4	125670
DSG2	NM_001943.5	125671
DSG4	NM_177986.5	607892
DSP	NM_004415.4	125647
DSPP	NM_014208.3	125485
DST	NM_001374736.1	113810
DSTYK	NM_015375.3	612666
DTHD1	NM_001136536.5	616979
DTNA	NM_001390.4	601239
DTNBP1	NM_032122.4	607145
DUOX2	NM_014080.4	606759
DUOXA2	NM_207581.4	612772
DUSP6	NM_001946.4	602748
DUT	NM_001025248.2	601266
DVL1	NM_004421.3	601365
DVL2	NM_004422.3	602151
DVL3	NM_004423.4	601368
DYM	NM_017653.5	607461
DYNC1H1	NM_001376.5	600112
DYNC2H1	NM_001080463.2	603297
DYNC2I1	NM_018051.5	615462
DYNC2I2	NM_052844.3	613363
DYNC2LI1	NM_016008.4	617083
DYNLT2B	NM_152773.5	617353
DYRK1A	NM_001396.4	600855
DYRK1B	NM_004714.3	604556
DYSF	NM_003494.4	603009
DZIP1L	NM_173543.3	617570
EARS2	NM_001083614.2	612799
EBF3	NM_001005463.3	607407
EBP	NM_006579.3	300205
ECE1	NM_001397.3	600423
ECEL1	NM_004826.4	605896
ECHS1	NM_004092.4	602292
ECI1	NM_001919.4	600305
ECM1	NM_004425.4	602201
ECSIT	NM_001142464.3	608388
EDA	NM_001399.5	300451
EDA2R	NM_021783.5	300276
EDAR	NM_022336.4	604095
EDARADD	NM_145861.3	606603
EDC3	NM_025083.5	609842
EDN1	NM_001955.5	131240
EDN3	NM_207034.3	131242
EDNRA	NM_001957.4	131243
EDNRB	NM_000115.5	131244
EED	NM_003797.5	605984
EEF1A2	NM_001958.5	602959
EEF1AKNMT	NM_015935.5	617987
EEF1D	NM_032378.6	130592
EEF2	NM_001961.4	130610
EFCAB5	NM_001145053.2	0
EFEMP1	NM_001039348.3	601548
EFEMP2	NM_016938.5	604633
EFHC1	NM_018100.4	608815
EFHC2	NM_025184.4	300817
EFL1	NM_024580.6	617538
EFNB1	NM_004429.4	300035
EFTUD2	NM_004247.4	603892
EGF	NM_001963.6	131530
EGFR	NM_005228.5	131550
EGLN1	NM_022051.2	606425
EGLN2	NM_080732.4	606424
EGR1	NM_001964.3	128990
EGR2	NM_000399.5	129010
EHBP1	NM_001142615.3	609922
EHHADH	NM_001966.4	607037
EHMT1	NM_024757.5	607001
EIF2AK3	NM_004836.7	604032
EIF2AK4	NM_001013703.4	609280
EIF2B1	NM_001414.4	606686
EIF2B2	NM_014239.4	606454
EIF2B3	NM_020365.5	606273
EIF2B4	NM_015636.3	606687
EIF2B5	NM_003907.3	603945
EIF2S3	NM_001415.4	300161
EIF3F	NM_003754.3	603914
EIF4A2	NM_001967.4	601102
EIF4A3	NM_014740.4	608546
EIF4E	NM_001130679.2	133440
EIF4ENIF1	NM_019843.4	607445
EIF4G1	NM_198241.3	600495
ELAC2	NM_018127.7	605367
ELANE	NM_001972.4	130130
ELAVL4	NM_021952.5	168360
ELK1	NM_005229.4	311040
ELMO2	NM_133171.5	606421
ELMOD3	NM_001135022.2	615427
ELN	NM_001278939.1	130160
ELOVL4	NM_022726.4	605512
ELOVL5	NM_021814.5	611805
ELP1	NM_003640.5	603722
ELP2	NM_001242875.3	616054
ELP4	NM_019040.5	606985
EMC1	NM_015047.3	616846
EMD	NM_000117.3	300384
EMG1	NM_006331.8	611531
EMILIN1	NM_007046.4	130660
EML1	NM_004434.3	602033
EMP2	NM_001424.6	602334
EMX2	NM_004098.4	600035
EN2	NM_001427.4	131310
ENAH	NM_001008493.3	609061
ENAM	NM_031889.3	606585
ENG	NM_000118.3	131195
ENHO	NM_198573.3	618556
ENO2	NM_001975.3	131360
ENO3	NM_053013.4	131370
ENOX1	NM_017993.5	610914
ENPP1	NM_006208.3	173335
ENTPD1	NM_001776.6	601752
EOGT	NM_001278689.2	614789
EP300	NM_001429.4	602700
EPAS1	NM_001430.5	603349
EPB41	NM_004437.4	130500
EPB41L1	NM_012156.2	602879
EPB41L4A	NM_022140.5	612141
EPB42	NM_000119.3	177070
EPCAM	NM_002354.3	185535
EPG5	NM_020964.3	615068
EPHA2	NM_004431.5	176946
EPHA4	NM_004438.5	602188
EPHA7	NM_004440.4	602190
EPHB2	NM_017449.4	600997
EPHB4	NM_004444.5	600011
EPHX1	NM_000120.4	132810
EPHX2	NM_001979.6	132811
EPM2A	NM_005670.4	607566
EPM2AIP1	NM_014805.4	607911
EPO	NM_000799.4	133170
EPOR	NM_000121.4	133171
EPRS1	NM_004446.3	138295
EPS8	NM_004447.6	600206
EPS8L2	NM_022772.4	614988
EPS8L3	NM_139053.3	614989
EPX	NM_000502.6	131399
ERAL1	NM_005702.4	607435
ERBB2	NM_004448.3	164870
ERBB3	NM_001982.3	190151
ERBB4	NM_005235.3	600543
ERBIN	NM_001253697.2	606944
ERCC1	NM_202001.3	126380
ERCC2	NM_000400.3	126340
ERCC3	NM_000122.2	133510
ERCC4	NM_005236.3	133520
ERCC5	NM_000123.3	133530
ERCC6	NM_000124.4	609413
ERCC6L2	NM_020207.5	615667
ERCC8	NM_000082.3	609412
ERF	NM_006494.4	611888
ERGIC1	NM_001031711.3	617946
ERLIN1	NM_006459.4	611604
ERLIN2	NM_007175.8	611605
ERMAP	NM_018538.3	609017
ERMARD	NM_018341.3	615532
ERMN	NM_020711.3	610072
ESAM	NM_138961.3	614281
ESCO2	NM_001017420.3	609353
ESPN	NM_031475.3	606351
ESR1	NM_000125.3	133430
ESR2	NM_001437.2	601663
ESRP1	NM_017697.4	612959
ESRRA	NM_004451.5	601998
ESRRB	NM_004452.3	602167
ESRRG	NM_001438.4	602969
ETFA	NM_000126.4	608053
ETFB	NM_001985.3	130410
ETFDH	NM_004453.4	231675
ETHE1	NM_014297.5	608451
ETS1	NM_001143820.2	164720
ETV6	NM_001987.5	600618
EVC	NM_153717.3	604831
EVC2	NM_147127.5	607261
EWSR1	NM_001163285.2	133450
EXO1	NM_006027.4	606063
EXOC6B	NM_015189.3	607880
EXOC8	NM_175876.5	615283
EXOSC2	NM_014285.7	602238
EXOSC3	NM_016042.4	606489
EXOSC8	NM_181503.3	606019
EXOSC9	NM_001034194.2	606180
EXPH5	NM_015065.3	612878
EXT1	NM_000127.2	608177
EXT2	NM_207122.1	608210
EXTL3	NM_001440.4	605744
EYA1	NM_000503.6	601653
EYA4	NM_004100.5	603550
EYS	NM_001142800.2	612424
EZH1	NM_001991.5	601674
EZH2	NM_004456.5	601573
EZR	NM_003379.5	123900
F10	NM_000504.4	613872
F11	NM_000128.4	264900
F12	NM_000505.3	610619
F13A1	NM_000129.4	134570
F13B	NM_001994.2	134580
F2	NM_000506.5	176930
F2R	NM_001992.5	187930
F3	NM_001993.5	134390
F5	NM_000130.5	612309
F7	NM_000131.4	613878
F8	NM_000132.3	300841
F9	NM_000133.4	300746
FA2H	NM_024306.5	611026
FAAH	NM_001441.3	602935
FAAH2	NM_174912.3	300654
FAAP24	NM_152266.5	610884
FABP2	NM_000134.4	134640
FABP3	NM_004102.5	134651
FABP7	NM_001446.5	602965
FADD	NM_003824.3	602457
FADS2	NM_004265.4	606149
FAH	NM_000137.3	613871
FAM111A	NM_022074.4	615292
FAM111B	NM_198947.4	615584
FAM120AOS	NM_198841.4	0
FAM126A	NM_032581.4	610531
FAM136A	NM_032822.3	616275
FAM151A	NM_176782.3	0
FAM161A	NM_001201543.2	613596
FAM166A	NM_001001710.3	0
FAM177A1	NM_001079519.1	619181
FAM20A	NM_017565.4	611062
FAM20C	NM_020223.4	611061
FAM234B	NM_020853.2	617838
FAM47A	NM_203408.3	0
FAM71A	NM_153606.4	0
FAM71C	NM_153364.4	0
FAM83H	NM_198488.5	611927
FAN1	NM_014967.5	613534
FANCA	NM_000135.4	607139
FANCB	NM_001018113.3	300515
FANCC	NM_000136.3	613899
FANCD2	NM_033084.5	613984
FANCE	NM_021922.3	613976
FANCF	NM_022725.4	613897
FANCG	NM_004629.1	602956
FANCI	NM_001113378.1	611360
FANCL	NM_018062.3	608111
FANCM	NM_020937.4	609644
FAR1	NM_032228.6	616107
FARS2	NM_006567.5	611592
FARSB	NM_005687.5	609690
FAS	NM_000043.6	134637
FASLG	NM_000639.3	134638
FASN	NM_004104.5	600212
FASTKD2	NM_014929.3	612322
FAT1	NM_005245.4	600976
FAT2	NM_001447.2	604269
FAT3	NM_001008781.2	612483
FAT4	NM_024582.4	612411
FBLIM1	NM_001024215.1	607747
FBLN1	NM_006486.3	135820
FBLN2	NM_001004019.2	135821
FBLN5	NM_006329.3	604580
FBN1	NM_000138.4	134797
FBN2	NM_001999.4	612570
FBP1	NM_000507.4	611570
FBXL4	NM_012160.4	605654
FBXO11	NM_001190274.1	607871
FBXO31	NM_024735.5	609102
FBXO32	NM_058229.4	606604
FBXO38	NM_030793.5	608533
FBXO7	NM_012179.4	605648
FCGR1A	NM_000566.3	146760
FCGR2A	NM_021642.4	146790
FCGR2B	NM_004001.4	604590
FCGR3A	NM_000569.7	146740
FCGR3B	NM_000570.4	610665
FCN1	NM_002003.5	601252
FCN2	NM_004108.3	601624
FCN3	NM_003665.3	604973
FCSK	NM_145059.3	608675
FDFT1	NM_004462.5	184420
FDPS	NM_001135822.2	134629
FDX2	NM_001031734.4	614585
FDXR	NM_024417.5	103270
FECH	NM_000140.4	612386
FEN1	NM_004111.6	600393
FERMT1	NM_017671.4	607900
FERMT3	NM_031471.6	607901
FEV	NM_017521.3	607150
FEZF1	NM_001024613.4	613301
FFAR1	NM_005303.2	603820
FFAR4	NM_181745.4	609044
FGA	NM_021871.4	134820
FGB	NM_005141.4	134830
FGD1	NM_004463.3	300546
FGD4	NM_139241.3	611104
FGF10	NM_004465.2	602115
FGF12	NM_021032.4	601513
FGF14	NM_004115.3	601515
FGF16	NM_003868.3	300827;309630
FGF17	NM_003867.4	603725
FGF20	NM_019851.3	605558
FGF23	NM_020638.3	605380
FGF3	NM_005247.4	164950
FGF5	NM_004464.3	165190
FGF8	NM_033163.4	600483
FGF9	NM_002010.3	600921
FGFBP1	NM_005130.5	607737
FGFR1	NM_023110.3	136350
FGFR2	NM_000141.4	176943
FGFR3	NM_000142.4	134934
FGFR4	NM_002011.5	134935
FGG	NM_000509.5	134850
FGL1	NM_004467.4	605776
FGR	NM_005248.3	164940
FH	NM_000143.3	136850
FHL1	NM_001449.5	300163
FHL2	NM_201555.2	602633
FHOD3	NM_025135.5	609691
FIBP	NM_198897.2	608296
FIG4	NM_014845.5	609390
FIGLA	NM_001004311.3	608697
FITM2	NM_001080472.4	612029
FKBP10	NM_021939.4	607063
FKBP14	NM_017946.4	614505
FKBP5	NM_004117.3	602623
FKBP6	NM_003602.5	604839
FKBPL	NM_022110.4	617076
FKRP	NM_024301.5	606596
FKTN	NM_001079802.1	607440
FLAD1	NM_025207.5	610595
FLCN	NM_144997.7	607273
FLG	NM_002016.2	135940
FLG2	NM_001014342.3	616284
FLI1	NM_002017.5	193067
FLNA	NM_001456.3	300017
FLNB	NM_001457.4	603381
FLNC	NM_001458.4	102565
FLRT1	NM_013280.4	604806
FLRT3	NM_198391.3	604808
FLT1	NM_002019.4	165070
FLT3	NM_004119.3	136351
FLT4	NM_182925.5	136352
FLVCR1	NM_014053.4	609144
FLVCR2	NM_017791.3	610865
FMN2	NM_020066.5	606373
FMO2	NM_001460.5	603955
FMO3	NM_006894.6	136132
FMR1	NM_002024.5	309550
FN1	NM_212482.3	135600
FN3K	NM_022158.4	608425
FNBP4	NM_015308.5	615265
FNDC3B	NM_022763.4	611909
FNIP1	NM_133372.3	610594
FOLR1	NM_016725.3	136430
FOXA2	NM_021784.4	600288
FOXA3	NM_004497.3	602295
FOXC1	NM_001453.3	601090
FOXC2	NM_005251.3	602402
FOXD3	NM_012183.3	611539
FOXD4	NM_207305.4	601092
FOXE1	NM_004473.4	602617
FOXE3	NM_012186.3	601094
FOXF1	NM_001451.3	601089
FOXF2	NM_001452.2	603250
FOXG1	NM_005249.5	164874
FOXH1	NM_003923.3	603621
FOXI1	NM_012188.5	601093
FOXI2	NM_207426.3	617202
FOXI3	NM_001135649.3	612351
FOXL2	NM_023067.4	605597
FOXN1	NM_003593.2	600838
FOXO1	NM_002015.4	136533
FOXP1	NM_032682.5	605515
FOXP2	NM_014491.4	605317
FOXP3	NM_014009.4	300292
FOXRED1	NM_017547.4	613622
FRAS1	NM_025074.7	607830
FREM1	NM_144966.5	608944
FREM2	NM_207361.6	608945
FRMD4A	NM_018027.5	616305
FRMD7	NM_194277.2	300628
FRMPD4	NM_014728.3	300838
FRRS1L	NM_014334.3	604574
FRY	NM_023037.3	614818
FRZB	NM_001463.4	605083
FSCN2	NM_001077182.3	607643
FSHB	NM_000510.3	136530
FSHR	NM_000145.4	136435
FSIP2	NM_173651.4	615796
FTCD	NM_006657.3	606806
FTH1	NM_002032.3	134770
FTL	NM_000146.4	134790
FTMT	NM_177478.2	608847
FTO	NM_001080432.3	610966
FTSJ1	NM_012280.4	300499
FUCA1	NM_000147.4	612280
FUS	NM_004960.3	137070
FUT1	NM_000148.3	211100
FUT2	NM_000511.6	182100
FUT3	NM_000149.3	111100
FUT5	NM_002034.2	136835
FUT6	NM_000150.2	136836
FUT7	NM_004479.4	602030
FUT8	NM_178155.3	602589
FUZ	NM_025129.5	610622
FXN	NM_000144.5	606829
FXYD2	NM_001680.5	601814
FYB1	NM_001465.6	602731
FYCO1	NM_024513.4	607182
FZD2	NM_001466.4	600667
FZD4	NM_012193.4	604579
FZD5	NM_003468.4	601723
FZD6	NM_003506.4	603409
G6PC1	NM_000151.4	613742
G6PC2	NM_021176.3	608058
G6PC3	NM_138387.3	611045
G6PD	NM_001042351.3	305900
GAA	NM_000152.5	606800
GAB1	NM_207123.3	604439
GABBR2	NM_005458.8	607340
GABRA1	NM_000806.5	137160
GABRA2	NM_001114175.2	137140
GABRA3	NM_000808.4	305660
GABRA6	NM_000811.3	137143
GABRB1	NM_000812.4	137190
GABRB2	NM_021911.2	600232
GABRB3	NM_000814.6	137192
GABRD	NM_000815.5	137163
GABRE	NM_004961.4	300093
GABRG2	NM_000816.3	137164
GAD1	NM_000817.3	605363
GAL	NM_015973.5	137035
GAL3ST2	NM_022134.3	608237
GAL3ST4	NM_024637.5	608235
GALC	NM_000153.4	606890
GALE	NM_000403.4	606953
GALK1	NM_000154.2	604313
GALNS	NM_000512.5	612222
GALNT12	NM_024642.5	610290
GALNT14	NM_024572.4	608225
GALNT18	NM_198516.3	615136
GALNT2	NM_004481.5	602274
GALNT3	NM_004482.4	601756
GALNTL5	NM_145292.4	615133
GALT	NM_000155.4	606999
GAMT	NM_000156.6	601240
GAN	NM_022041.3	605379
GANAB	NM_198335.4	104160
GAP43	NM_001130064.2	162060
GARS1	NM_002047.4	600287
GAS1	NM_002048.3	139185
GAS8	NM_001481.3	605178
GATA1	NM_002049.4	305371
GATA2	NM_032638.5	137295
GATA3	NM_001002295.2	131320
GATA4	NM_002052.5	600576
GATA5	NM_080473.5	611496
GATA6	NM_005257.5	601656
GATAD1	NM_021167.5	614518
GATAD2B	NM_020699.4	614998
GATM	NM_001482.3	602360
GBA	NM_001005741.3	606463
GBA2	NM_020944.3	609471
GBE1	NM_000158.4	607839
GCDH	NM_000159.4	608801
GCG	NM_002054.5	138030
GCGR	NM_000160.5	138033
GCH1	NM_000161.3	600225
GCK	NM_000162.5	138079
GCKR	NM_001486.4	600842
GCLC	NM_001498.4	606857
GCLM	NM_002061.4	601176
GCM2	NM_004752.4	603716
GCNT2	NM_001491.2	600429
GCSH	NM_004483.5	238330
GDAP1	NM_018972.4	606598
GDAP2	NM_017686.4	618128
GDF1	NM_001492.6	602880
GDF2	NM_016204.4	605120
GDF3	NM_020634.3	606522
GDF5	NM_000557.5	601146
GDF6	NM_001001557.4	601147
GDF9	NM_005260.5	601918
GDI1	NM_001493.3	300104
GDNF	NM_000514.4	600837
GEMIN4	NM_015721.3	606969
GEN1	NM_182625.5	612449
GFAP	NM_002055.5	137780
GFER	NM_005262.3	600924
GFI1	NM_005263.5	600871
GFI1B	NM_004188.7	604383
GFM1	NM_024996.5	606639
GFM2	NM_032380.5	606544
GFPT1	NM_002056.4	138292
GFRA1	NM_005264.6	601496
GGCX	NM_000821.7	137167
GGT1	NM_013421.3	612346
GH1	NM_000515.5	139250
GH2	NM_002059.5	139240
GHR	NM_000163.5	600946
GHRH	NM_021081.5	139190
GHRHR	NM_000823.4	139191
GHRL	NM_016362.5	605353
GHSR	NM_198407.2	601898
GIGYF2	NM_001103146.2	612003
GIMAP8	NM_175571.4	616962
GINS1	NM_021067.5	610608
GIPC3	NM_133261.3	608792
GIPR	NM_000164.4	137241
GIT1	NM_001085454.2	608434
GJA1	NM_000165.5	121014
GJA3	NM_021954.4	121015
GJA5	NM_005266.6	121013
GJA8	NM_005267.5	600897
GJB1	NM_000166.6	304040
GJB2	NM_004004.6	121011
GJB3	NM_024009.3	603324
GJB4	NM_153212.3	605425
GJB6	NM_006783.4	604418
GJC1	NM_005497.4	608655
GJC2	NM_020435.4	608803
GJC3	NM_181538.3	611925
GK	NM_000167.5	300474
GLA	NM_000169.2	300644
GLB1	NM_000404.4	611458
GLCCI1	NM_138426.4	614283
GLDC	NM_000170.2	238300
GLDN	NM_181789.4	608603
GLE1	NM_001003722.1	603371
GLI1	NM_005269.3	165220
GLI2	NM_005270.5	165230
GLI3	NM_000168.6	165240
GLIS2	NM_032575.2	608539
GLIS3	NM_152629.3	610192
GLMN	NM_053274.3	601749
GLO1	NM_006708.3	138750
GLP1R	NM_002062.5	138032
GLRA1	NM_000171.4	138491
GLRA2	NM_002063.4	305990
GLRB	NM_000824.5	138492
GLRX5	NM_016417.3	609588
GLS	NM_014905.5	138280
GLUD1	NM_005271.5	138130
GLUD2	NM_012084.4	300144
GLUL	NM_002065.6	138290
GLYCTK	NM_145262.4	610516
GM2A	NM_000405.5	613109
GMNN	NM_015895.5	602842
GMPPA	NM_205847.3	615495
GMPPB	NM_013334.3	615320
GNA11	NM_002067.5	139313
GNAI2	NM_002070.4	139360
GNAI3	NM_006496.4	139370
GNAL	NM_001142339.2	139312
GNAO1	NM_020988.3	139311
GNAQ	NM_002072.5	600998
GNAS	NM_000516.6	139320
GNAT1	NM_144499.3	139330
GNAT2	NM_005272.4	139340
GNB1	NM_002074.5	139380
GNB1L	NM_053004.3	610778
GNB2	NM_005273.4	139390
GNB3	NM_002075.4	139130
GNB4	NM_021629.4	610863
GNB5	NM_016194.4	604447
GNE	NM_001128227.3	603824
GNMT	NM_018960.6	606628
GNPAT	NM_014236.4	602744
GNPTAB	NM_024312.5	607840
GNPTG	NM_032520.5	607838
GNRH1	NM_000825.3	152760
GNRHR	NM_000406.3	138850
GNS	NM_002076.4	607664
GOLGA2	NM_004486.5	602580
GON4L	NM_001282860.1	610393
GORAB	NM_152281.2	607983
GOSR2	NM_004287.4	604027
GOT1	NM_002079.3	138180
GP1BA	NM_000173.7	606672
GP1BB	NM_000407.5	138720
GP6	NM_001083899.2	605546
GP9	NM_000174.4	173515
GPAA1	NM_003801.4	603048
GPAM	NM_020918.6	602395
GPATCH3	NM_022078.3	617486
GPATCH8	NM_001002909.4	614396
GPBAR1	NM_001077191.2	610147
GPC3	NM_004484.4	300037
GPC6	NM_005708.5	604404
GPD1	NM_005276.4	138420
GPD1L	NM_015141.3	611778
GPD2	NM_001083112.3	138430
GPHN	NM_020806.4	603930
GPI	NM_000175.5	172400
GPIHBP1	NM_178172.6	612757
GPKOW	NM_015698.6	301003
GPNMB	NM_001005340.2	604368
GPR101	NM_054021.1	300393
GPR143	NM_000273.3	300808
GPR161	NM_001267609.1	612250
GPR179	NM_001004334.4	614515
GPR37	NM_005302.5	602583
GPR68	NM_003485.3	601404
GPR85	NM_001146265.1	605188
GPR88	NM_022049.3	607468
GPRASP2	NM_001184874.2	300969
GPRC5A	NM_003979.4	604138
GPSM2	NM_013296.5	609245
GPT	NM_005309.3	138200
GPT2	NM_133443.4	138210
GPX1	NM_000581.4	138320
GPX4	NM_001039848.4	138322
GRB10	NM_001350814.2	601523
GREB1L	NM_001142966.2	617782
GREM1	NM_013372.7	603054
GREM2	NM_022469.4	608832
GRHL2	NM_024915.4	608576
GRHL3	NM_198174.3	608317
GRHPR	NM_012203.2	604296
GRIA3	NM_000828.4	305915
GRIA4	NM_000829.4	138246
GRID2	NM_001510.4	602368
GRIK1	NM_000830.5	138245
GRIK2	NM_021956.4	138244
GRIK4	NM_014619.4	600282
GRIN1	NM_007327.4	138249
GRIN2A	NM_000833.5	138253
[truncated: 3,290 more rows]
